# Supplementary material for: Early-Onset Versus Late-Onset Preeclampsia in Bogotá, Colombia: Differential Risk Factor Identification and Evaluation Using Traditional Statistics and Machine Learning
Source: Biomedicines. 2025 Aug 12;13(8):1958. doi: 10.3390/biomedicines13081958 (PMC12383967; doi:10.3390/biomedicines13081958)
Supplement: Supplementary file 1 [file biomedicines-13-01958-s001.zip]

Archive with 1 entries (1 files):
- biomedicines-3701325-supplementary.pdf
